# Supplementary material for: Extracellular pH, cell length and cell differentiation do not firmly correlate across Arabidopsis root tissues
Source: Plant Cell Physiol. 2025 Mar 24;66(6):836–9. doi: 10.1093/pcp/pcaf031 (PMC12290282; doi:10.1093/pcp/pcaf031)
Supplement: pcaf031_Supp [file pcaf031_supp.zip]

Archive with 7 entries (7 files):
- suppl_data/pcp-2025-e-00010-File003.pdf
- suppl_data/pcp-2025-e-00010-File004.pdf
- suppl_data/pcp-2025-e-00010-File005.pdf
- suppl_data/pcp-2025-e-00010-File006.pdf
- suppl_data/pcp-2025-e-00010-File007.pdf
- suppl_data/pcp-2025-e-00010-File008.pdf
- suppl_data/pcp-2025-e-00010-File009.pdf
